# Supplementary material for: Multiple gene-specific DNA methylation in blood leukocytes and colorectal cancer risk: a case-control study in China
Source: Oncotarget. 2017 May 22;8(37):61239–52. doi: 10.18632/oncotarget.18054 (PMC5617420; doi:10.18632/oncotarget.18054)
Supplement: Supplementary file 2 [file oncotarget-08-61239-s002.doc]

Supplementary Table 1: Demographic variables and questionnaire-derived variables of participants before and after multiple imputations
Characteristics

Entire Data Set


Pre-imputation
Post-imputation


No. (%)
No. (%)
Age, years


 Mean (SD)

59.36 (10.32)
NA
 Median (IQR)

59.00 (53.00-67.00)

Gender


 Male

532 (62.15)
NA
 Female

324 (37.85)

BMI, kg/m2


 Mean (SD)

25.59 (7.52)
NA
 Median (IQR)

24.03 (21.49-26.78)

Coarse grains


 <50 g/week

342 (39.95)
342 (39.95)
 ≥50 g/week

512 (59.81)
514 (60.05)
 Missing

2 (0.23)
-
Dairy


 <1 time/week

366 (42.78)
470 (54.91)
 ≥1 time/week

284 (33.18)
386 (45.09)
 Missing

206 (24.07)
-
Family history of any cancers other than CRC in first-degree relatives


 Yes

126 (14.72)
130 (15.19)
 No

706 (82.48)
726 (84.81)
 Missing

24 (2.80)
-
Fish stewed with brown sauce


 <1 time/week

595 (69.51)
604 (70.56)
 ≥1 time/week

250 (29.21)
252 (29.44)
 Missing

11 (1.28)
-
Fried food


 <1 time/month

635 (74.18)
638 (74.53)
 ≥1 time/month

216 (25.23)
218 (25.47)
 Missing

5 (0.58)
-
Fresh fruits


 <2 times/week

404 (47.20)
437 (51.05)
 ≥2 times/week

402 (46.96)
419 (49.95)
 Missing

50 (5.84)
-
Green vegetables


 <100 g/day

68 (7.94)
75 (8.76)
 ≥100 g/day

736 (85.98)
781 (91.24)
 Missing

52 (6.07)
-
Occupational physical activity


 Blue-collar worker

542 (63.32)
553 (64.60)
 White-collar worker

301 (35.16)
303 (35.40)
 Missing

13 (1.52)
-
Leftover


 <1 time/week

533 (62.27)
538 (62.85)
 ≥1 time/week

316 (36.91)
318 (37.15)
 Missing

7 (0.82)
-
Pork


 <250 g/week

463 (54.09)
476 (55.61)
 ≥250 g/week

369 (43.11)
380 (44.39)
 Missing

24 (2.80)
-
Smoking


 No

460 (53.74)
NA
 Yes

396 (46.26)

Soybean


 <1 time/week

548 (64.02)
548 (64.14)
 ≥1 time/week

307 (35.86)
308 (35.86)
 Missing

1 (0.12)
-
BMI: body mass index; IQR: inter-quartile range; NA: not applicable; SD: standard deviation.
Supplementary Table 6: Relationship between environmental factors and DNA methylation
Environmental Factor
MRS_10

DAPK1

NEUROG1


CDH1


All subjects

Cases

Controls

All subjects

Cases

Controls

All subjects

Cases

Controls

All subjects

Cases

Controls

OR (95% CI)a
P

OR (95% CI)b
P

OR (95% CI)b
P

OR (95% CI)a
P

OR (95% CI)b
P

OR (95% CI)b
P

OR (95% CI)a
P

OR (95% CI)b
P

OR (95% CI)b
P

OR (95% CI)a
P

OR (95% CI)b
P

OR (95% CI)b
P
Smoking
No (ref)
1.00


1.00


1.00


1.00


1.00


1.00


1.00


1.00


1.00


1.00


1.00


1.00


Yes
1.48 (1.08-2.04)
0.0151

1.77 (1.15-2.72)
0.0096

1.21 (0.75-1.95)
0.4351

1.55 (1.05-2.30)
0.0288

1.62 (1.00-2.62)
0.0490

1.45 (0.72-2.89)
0.2955

1.37 (0.85-2.20)
0.1918

1.61 (0.91-2.85)
0.1031

0.98 (0.42-2.29)
0.9619

1.36 (0.76-2.42)
0.2955

0.81 (0.32-2.09)
0.6689

2.05 (0.95-4.41)
0.0664
Pork (g/week)
<250 (ref)
1.00


1.00


1.00


1.00


1.00


1.00


1.00


1.00


1.00


1.00


1.00


1.00


≥250
1.19 (0.88-1.62)
0.2683

1.22 (0.81-1.86)
0.3379

1.14 (0.72-1.82)
0.5774

1.33 (0.91-1.94)
0.1388

1.31 (0.83-2.08)
0.2506

1.37 (0.71-2.65)
0.3517

1.76 (1.11-2.80)
0.0167

1.30 (0.75-2.27)
0.3525

3.57 (1.50-8.49)
0.0041

1.16 (0.66-2.04)
0.5981

2.04 (0.68-6.09)
0.2026

1.45 (0.70-3.00)
0.3158
Leftover (times/week)
<1 (ref)
1.00


1.00


1.00


1.00


1.00


1.00


1.00


1.00


1.00


1.00


1.00


1.00


≥1
1.22 (0.90-1.64)
0.2004

1.41 (0.94-2.11)
0.0942

1.01 (0.64-1.62)
0.9555

1.50 (1.04-2.17)
0.0293

1.54 (0.98-2.40)
0.0597

1.48 (0.77-2.83)
0.2372

1.28 (0.82-2.00)
0.2835

1.21 (0.71-2.08)
0.4846

1.45 (0.64-3.26)
0.3721

0.81 (0.45-1.45)
0.4788

0.52 (0.20-1.36)
0.1843

1.19 (0.56-2.53)
0.6511
Fish stewed with brown sauce (times/week)
<1 (ref)
1.00


1.00


1.00


1.00


1.00


1.00


1.00


1.00


1.00


1.00


1.00


1.00


≥1
1.05 (0.76-1.44)
0.7814

1.29 (0.85-1.94)
0.2312

0.75 (0.44-1.30)
0.3065

1.09 (0.74-1.61)
0.6791

1.16 (0.70-1.77)
0.6424

1.02 (0.48-2.17)
0.9557

0.88 (0.54-1.43)
0.6092

0.72 (0.41-1.29)
0.2748

0.72 (0.41-1.29)
0.2748

1.55 (0.88-2.74)
0.1308

3.28 (1.36-7.91)
0.0082

0.82 (0.35-1.94)
0.6477
CI: confidence interval; MRS: methylation risk score; OR: odds ratio.
a ORs adjusted for age, gender, BMI and case-control status.
b ORs adjusted for age, gender and BMI.
P values < 0.05 are in bold.
Supplementary Table 7: Sensitivity analysis for the associations between MRS_10 and CRC risk by omitting each gene at a time
DNA Methylation Status

Crude OR
95% CI
P
ORadjusteda
95% CI
P
ORadjustedb
95% CI
P
MRS_9


APC
Low
1.00


1.00


1.00


Medium
3.62
2.63-4.99
<0.0001
3.51
2.53-4.86
<0.0001
3.77
2.63-5.42
<0.0001


High
6.45
3.99-10.44
<0.0001
6.24
3.84-10.16
<0.0001
5.93
3.48-10.09
<0.0001


Medium or High
4.27
3.20-5.71
<0.0001
4.13
3.08-5.55
<0.0001
4.29
3.09-5.96
<0.0001

CDH1
Low
1.00


1.00


1.00


Medium
3.47
2.55-4.74
<0.0001
3.39
2.48-4.64
<0.0001
3.63
2.56-5.16
<0.0001


High
5.61
3.49-9.03
<0.0001
5.36
3.31-8.69
<0.0001
5.51
3.23-9.40
<0.0001


Medium or High
3.93
2.96-5.23
<0.0001
3.81
2.85-5.09
<0.0001
4.04
2.92-5.59
<0.0001

CDKN2A
Low
1.00


1.00


1.00


Medium
3.57
2.60-4.91
<0.0001
3.46
2.51-4.78
<0.0001
3.66
2.55-5.25
<0.0001


High
7.07
4.27-11.69
<0.0001
6.80
4.09-11.31
<0.0001
6.57
3.77-11.45
<0.0001


Medium or High
4.28
3.20-5.73
<0.0001
4.14
3.08-5.57
<0.0001
4.27
3.07-5.95
<0.0001

DAPK1
Low
1.00


1.00


1.00


Medium
3.18
2.30-4.39
<0.0001
3.00
2.17-4.17
<0.0001
2.95
2.06-4.24
<0.0001


High
4.54
2.88-7.15
<0.0001
4.47
2.82-7.09
<0.0001
4.50
2.72-7.46
<0.0001


Medium or High
3.54
2.66-4.73
<0.0001
3.40
2.54-4.55
<0.0001
3.36
2.43-4.64
<0.0001

IGF2
Low
1.00


1.00


1.00


Medium
3.08
2.19-4.33
<0.0001
3.06
2.16-4.32
<0.0001
3.30
2.24-4.84
<0.0001


High
6.36
3.82-10.56
<0.0001
6.27
3.75-10.48
<0.0001
5.84
3.35-10.18
<0.0001


Medium or High
3.86
2.86-5.22
<0.0001
3.83
2.82-5.19
<0.0001
3.94
2.80-5.54
<0.0001

MGMT
Low
1.00


1.00


1.00


Medium
3.58
2.60-4.93
<0.0001
3.47
2.51-4.80
<0.0001
3.73
2.60-5.35
<0.0001


High
6.72
4.13-10.95
<0.0001
6.48
3.96-10.60
<0.0001
6.15
3.60-10.52
<0.0001


Medium or High
4.27
3.20-5.71
<0.0001
4.13
3.08-5.55
<0.0001
4.29
3.09-5.96
<0.0001

MINT31
Low
1.00


1.00


1.00


Medium
3.51
2.55-4.82
<0.0001
3.35
2.42-4.63
<0.0001
3.53
2.46-5.06
<0.0001


High
6.25
3.80-10.27
<0.0001
6.20
3.74-10.27
<0.0001
5.46
3.18-9.38
<0.0001


Medium or High
4.09
3.06-5.48
<0.0001
3.95
2.94-5.31
<0.0001
3.98
2.86-5.53
<0.0001

MLH1
Low
1.00


1.00


1.00


Medium
3.37
2.45-4.65
<0.0001
3.27
2.37-4.53
<0.0001
3.44
2.39-4.93
<0.0001


High
6.72
4.06-11.11
<0.0001
6.51
3.91-10.83
<0.0001
6.24
3.58-10.87
<0.0001


Medium or High
4.07
3.04-5.44
<0.0001
3.94
2.94-5.30
<0.0001
4.03
2.90-5.61
<0.0001

NEUROG1
Low
1.00


1.00


1.00


Medium
3.31
2.37-4.62
<0.0001
3.17
2.26-4.45
<0.0001
3.25
2.23-4.74
<0.0001


High
6.04
3.72-9.80
<0.0001
5.91
3.63-9.65
<0.0001
5.41
3.17-9.21
<0.0001


Medium or High
3.99
2.97-5.38
<0.0001
3.86
2.86-5.21
<0.0001
3.82
2.73-5.33
<0.0001

WIF1
Low
1.00


1.00


1.00


Medium
2.80
2.05-3.82
<0.0001
2.73
1.99-3.75
<0.0001
2.53
1.78-3.60
<0.0001


High
7.01
4.29-11.48
<0.0001
6.85
4.17-11.28
<0.0001
6.41
3.76-10.93
<0.0001


Medium or High
3.60
2.71-4.79
<0.0001
3.51
2.63-4.69
<0.0001
3.29
2.39-4.52
<0.0001
CI: confidence interval; CRC: colorectal cancer; MRS: methylation risk score; OR: odds ratio.

a ORs adjusted for age, gender and BMI.
b ORs adjusted for age, gender, BMI, occupational physical activity, smoking, and consumption of coarse grains, fish stewed with brown sauce, fried food, leftovers and pork.
P values < 0.05 are in bold.
Supplementary Table 10: Sequences of primer sets used for methylation-sensitive high-resolution melting analysis
Gene
Primer Sequence (5'-3')
GenBank Accession
Position/Genomic Region
Sense/Antisense Complementary
CpG Sites/Amplicon Size (bp)
CpG Islanda
Annealing Temperature (℃)
Final Concentration of Each Primer (µM)
APC51
F-AAGTAGTTGTGTAATTCGTTGGAT
NG_008481.4
chr5:112073454
-112073602
S
10/149
Y
57
0.2

R-CACCTCCATTCTATCTCCAAT


CDH152
F-GAGTTTGCGGAAGTTAGTTTAGATTTTAG
NG_008021.1
chr16:68771223
-68771335
S
11/113
N
58
0.2

R-CGACTCCAAAAACCCATAACTAACC


CDKN2A53
F-GGAGTTTTCGGTTGATTGGTTGGTT
NG_007485.1
chr9:21970080
-21970151
S
5/69
Y
57
0.2

R-AACAACGCCCGCACCTCCTCTA


CDKN2B54
F-GTTAGGCGTTTTTTTTTAGAAGTAATTTAGG
NG_023297.1
chr9:22004998
-22005111
S
9/114
Y
58
0.2

R-TACGACTTAAAACCCCGTACAATAACC


DAPK155
F-GCGCGGAGTTGGGAGGAGT
NM_004938.3
chr9:87497703
-87497702
S
7/70
Y
65
0.3

R-CTCCGAACTACCCTACCAAACC


GSTP156
F-GTGAAGCGGGTGTGTAAGTTT
NG_012075.1
chr11:67350923
-67351042
S
12/120
N
58
0.2

R-TAAACAAACAACAAAAAAAAAACC


IGF2
F-GGGATTTGGTTGAGGTTTTAAG
NG_008849.1
chr11:2125408
-2125508
S
9/101
Y
56
0.4

R-TACGACTAAAAAAACCCCTAAACTC


MGMT57
F-GCGTTTCGGATATGTTGGGATAGT
X61657.1
chr10:131155459
-131155568
S
12/110
N
58
0.2

R-AACGACCCAAACACTCACCAAA


APBA1
F-GGGGTTGAGGTTTTTTGTTAG
AF135501.1
chr5:76084084
-76084220
S
7/137
Y
59
0.2

R-AATCCCTCTCCCCTCTAAACTT


MINT31
F-GGGTGATGGTTTTAGTAAAGTGAG
AF135531.1
chr17:50558315
-50558479
S
10/164
Y
56
0.2

R-AAAAACACTTCCCCAACATCTAC


MLH1b
F-GGAGTGAAGGAGGTTACGGGTAAGT
U83845.1
chr3:37034291
-37034472
S
22/182
Y
52
0.4

R-AAAAACGATAAAACCCTATACCTAATCTATC


NEUROG1
F-AGCGGAGGTTGTTTGTTGGAG
AC005738
chr5:135536548
-135536663
AC
7/116
Y
58
0.2

R-CCCGCCTTAAAACCTACATCT


PTEN56
F-TCGGTTGGGTTTTTGGGTAGAGG
AF406618.1
chr10:89622968
-89623124
S
9/156
N
56
0.2

R-CGCAAACTCTACTAAACATACCCAATAT


WIF1
F-GAGGTGGCGAGTGATGTTTTAGG
AC026124.35
chr12:65446217
-65446337
S
8/121
Y
58
0.2

R-AACCCCCGAAACTACATTCACAATA


AC: antisense complementary strand; S: sense strand.
a CpG islands were predicted using MethPrimer (http://www.urogene.org/methprimer/).
b Provided by Zymo Research Company.
Supplementary Table 12: Estimates of regression coefficients and odds ratios from the modelsa
Factors
Status
EF-Only Model

MRS_10 Model

Combined EF and MRS_10 Model


β-coefficient
P-value
OR
95% CI

β-coefficient
P-value
OR
95% CI

β-coefficient
P-value
OR
95% CI


Lower
Upper


Lower
Upper


Lower
Upper
Constant

0.0359


-0.5443


-0.4587


Age (years)
<60 (ref)


-
-
-
-
-


≥60
-0.0898
0.5572
0.9141
0.6773
1.2337

-
-
-
-
-

-0.1856
0.2531
0.8306
0.6041
1.1419
Gender
Male (ref)


-
-
-
-
-


Female
0.1071
0.5294
1.1131
0.7971
1.5543

-
-
-
-
-

0.0420
0.8164
1.0428
0.7319
1.4860
BMI (kg/m2)
<24 (ref)


-
-
-
-
-


≥24
-0.8521
<0.0001
0.4265
0.3165
0.5749

-
-
-
-
-

-0.7577
<0.0001
0.4688
0.3416
0.6432
Coarse grains
<50 (ref)


-
-
-
-
-


(g/week)
≥50
-0.7768
<0.0001
0.4599
0.3385
0.6274

-
-
-
-
-

-0.7916
<0.0001
0.4531
0.3270
0.6279
Fish stewed with brown sauce (time/week)
<1 (ref)


-
-
-
-
-


≥1
0.5277
0.0016
1.6950
1.2216
2.3519

-
-
-
-
-

0.5330
0.0026
1.7040
1.2043
2.4110
Fried food
(time/month)
<1 (ref)


-
-
-
-
-


≥1
0.6488
0.0002
1.9133
1.3550
2.7016

-
-
-
-
-

0.6002
0.0012
1.8225
1.2659
2.6238
Occupational physical activity
Blue-collar (ref)


-
-
-
-
-


White-collar
1.1194
<0.0001
3.0629
2.2197
4.2264

-
-
-
-
-

1.1836
<0.0001
3.2660
2.3080
4.6018
Leftover (time/week)
<1 (ref)


-
-
-
-
-


≥1
0.4067
0.0089
1.5032
1.1078
2.0398

-
-
-
-
-

0.3466
0.0360
1.4142
1.0228
1.9553
Pork (g/week)
<250 (ref)


-
-
-
-
-


≥250
0.3564
0.0258
1.4283
1.0440
1.9539

-
-
-
-
-

0.2947
0.0879
1.3428
0.9571
1.8838
Smoking
No (ref)


-
-
-
-
-


Yes
0.3269
0.0443
1.3866
1.0084
1.9069

-
-
-
-
-

-0.4531
0.0089
1.5732
1.1204
2.2090
APC
No (ref)
-
-
-
-
-


-
-
-
-
-

Yes
-
-
-
-
-

0.3460
0.4518
1.4134
0.5740
3.4804

-
-
-
-
-
CDH1
No (ref)
-
-
-
-
-


-
-
-
-
-

Yes
-
-
-
-
-

-1.0498
0.0008
0.3500
0.1898
0.6456

-
-
-
-
-
CDKN2A
No (ref)
-
-
-
-
-


-
-
-
-
-

Yes
-
-
-
-
-

1.0342
0.1178
2.8128
0.7696
10.2804

-
-
-
-
-
DAPK1
No (ref)
-
-
-
-
-


-
-
-
-
-

Yes
-
-
-
-
-

0.9756
<0.0001
2.6526
1.7705
3.9743

-
-
-
-
-
IGF2
No (ref)
-
-
-
-
-


-
-
-
-
-

Yes
-
-
-
-
-

0.9764
<0.0001
2.6550
1.7271
4.0813

-
-
-
-
-
MGMT
No (ref)
-
-
-
-
-


-
-
-
-
-

Yes
-
-
-
-
-

0.4148
0.0739
1.5141
0.9607
2.3865

-
-
-
-
-
MINT31
No (ref)
-
-
-
-
-


-
-
-
-
-

Yes
-
-
-
-
-

1.3916
0.0078
4.0212
1.4423
11.2115

-
-
-
-
-
MLH1
No (ref)
-
-
-
-
-


-
-
-
-
-

Yes
-
-
-
-
-

0.8702
0.0582
2.3875
0.9702
5.8749

-
-
-
-
-
NEUROG1
No (ref)
-
-
-
-
-


-
-
-
-
-

Yes
-
-
-
-
-

0.9069
0.0005
2.4766
1.4836
4.1340

-
-
-
-
-
WIF1
No (ref)
-
-
-
-
-


-
-
-
-
-

Yes
-
-
-
-
-

0.7724
0.0012
2.1650
1.3570
3.4540

-
-
-
-
-
MRS_10
Low (ref)
-
-
-
-
-

-
-
-
-
-


Medium
-
-
-
-
-

-
-
-
-
-

1.3474
<0.0001  
3.8475
2.7183
5.4457

High
-
-
-
-
-

-
-
-
-
-

1.8740
<0.0001
6.5140
3.7661
11.2670
AUC: area under the curve; BMI: body mass index; CI: confidence interval; EF: environmental factor; MRS: methylation risk score; OR: odds ratio.
a A total of 428 CRC cases and 428 cancer-free controls were included in the development of the three models: EF-only, MRS_10, and combined EF and MRS_10 models. The regression coefficients, odds ratios and 95% CIs from each model were estimated and corrected based on the pooled multiple imputation datasets. For each model, the predicted probability of developing CRC can be determined from combination of predictor values; for example, for the EF-only model, the predicted probability of CRC risk is P = 1/[1 + exp - (0.0359 - 0.0898 × age + 0.1071 × gender - 0.8521 × BMI - 0.7768 × coarse grains + 0.5277 × fish stewed with brown sauce + 0.6488 × fried food + 1.1194 × occupational physical activity + 0.4067 × leftover + 0.3564 × pork + 0.3269 × smoking).
